# Supplementary material for: Selenicereus undatus (Dragon Fruit) Phytochemicals for Managing Three Human Pathogenic Bacteria: An In Vitro and In Silico Approach
Source: Metabolites. 2024 Oct 25;14(11):577. doi: 10.3390/metabo14110577 (PMC11596672; doi:10.3390/metabo14110577)
Supplement: Supplementary file 1 [file metabolites-14-00577-s001.zip]

Archive with 1 entries (1 files):
- metabolites-3220725-supplementary.pdf
